# Supplementary material for: Population Genomic History of the Endangered Anatolian and Cyprian Mouflons in Relation to Worldwide Wild, Feral, and Domestic Sheep Lineages
Source: Genome Biol Evol. 2024 Apr 27;16(5):evae090. doi: 10.1093/gbe/evae090 (PMC11109821; doi:10.1093/gbe/evae090)
Supplement: evae090_Supplementary_Data [file evae090_supplementary_data.zip]

Archive with 3 entries (3 files):
- mouflon_suppfigures_revision.docx
- Mouflon_Supplemental_Note.pdf
- Mouflon_supp_tables_revisionv1.xlsx
